# Supplementary material for: Symplasmata are a clonal, conditional, and reversible type of bacterial multicellularity
Source: Sci Rep. 2016 Aug 18;6:31914. doi: 10.1038/srep31914 (PMC4989142; doi:10.1038/srep31914)
Supplement: Supplementary Table S3 [file srep31914-s2.xls]

## Sheet: Legend
Table S3. Differentially expressed genes in Pe299R (single cells + symplasmata) and lrhA::Tn5 grown in M9G, as analyzed by RNA-Seq. Genes that are thought to belong to the same transcriptional unit are grouped together in shaded boxes, with the first transcribed gene on the first line. Positive fold-change indicates that the gene is upregulated in the lrhA mutant.

## Sheet: Table
Gene		Predicted gene producta		GenBank Accession nr.		Log2 fold-changeb		Adjusted p-valueb		Gene size [bp]		a Gene annotation was produced using the RAST server (Aziz R. et al., 2008, BMC Genomics 9(1):75).
												b Log2 fold-change and p-values adjusted for multiple-testing were calculated with the R/Bioconductor package DESeq (Anders S. and Huber W., 2010, Genome Biology 11(10):R106).
Outer membrane proteins
?		Probable lipoprotein		-		5.1		4.37e-34		678
?		Probable lipoprotein		-		5.2		1.07e-35		360
?		Probable lipoprotein		ELP24478		4.8		2.23e-31		657
pgtE		Protease VII (Omptin) precursor		ELP26840		4.3		1.31e-25		939
Motility and chemotaxis
flhD		Flagellar transcriptional activator		ELP26324		3.2		1.84e-13		354
flhC		Flagellar transcriptional activator		ELP26325		3		1.12e-13		579
motA		Flagellar motor rotation protein		ELP26326		3.8		7.99e-21		888
motB		Flagellar motor rotation protein		ELP26327		3.8		7.99e-21		942
cheA		Signal transduction histidine kinase		ELP26328		3.8		4.3e-21		1983
cheW		Positive regulator of CheA protein activity		ELP26329		3.6		5.3e-19		498
tsr7		Methyl-accepting chemotaxis protein I (serine chemoreceptor)		ELP26330		2.3		1.24e-07		1674
tsr3		Methyl-accepting chemotaxis protein I (serine chemoreceptor)		ELP26332		3.9		2.27e-22		1677
cheR		Chemotaxis protein methyltransferase		ELP26333		4.3		1.01e-25		873
cheB		Chemotaxis response regulator protein-glutamate methylesterase		ELP26334		4.2		3.09e-25		1050
cheY		Chemotaxis regulator - transmits chemoreceptor signals to flagelllar motor components		ELP26335		4.4		3.08e-27		390
cheZ		Chemotaxis response - phosphatase		ELP26336		4.2		5.21e-25		642
flhB		Flagellar biosynthesis protein		ELP26338		2.1		8.51e-07		1149
flhA		Flagellar biosynthesis protein		ELP26339		2.2		1.31e-07		2094
flhE		Flagellar protein		ELP26340		1.8		1.41e-05		393
tseI		Methyl-accepting chemotaxis protein I (serine chemoreceptor protein)		ELP25934		4.4		6.18e-27		1548
cheV		Chemotaxis protein		ELP25932		3.1		5.31e-14		963
fliE		Flagellar hook-basal body complex protein		ELP23390		3.6		6.35e-19		312
fliF		Flagellar M-ring protein		ELP23389		3.2		4.91e-16		1722
fliG		Flagellar motor switch protein		ELP23388		3.2		8.31e-16		993
fliH		Flagellar assembly protein		ELP23387		3.3		4.06e-17		699
fliI		Flagellum-specific ATP synthase		ELP23386		3.3		3.68e-17		1362
fliJ		Flagellar protein		ELP23385		3		4.64e-14		444
fliK		Flagellar hook-length control protein		ELP23384		2.9		1.93e-13		1266
fliL		Flagellar biosynthesis protein		ELP23383		3.5		1.13e-17		486
fliM		Flagellar motor switch protein		ELP23382		3.3		3.41e-16		1008
fliN		Flagellar motor switch protein		ELP23381		2.8		4.74e-12		408
fliO		Flagellar biosynthesis protein		ELP23380		2.5		3.04e-10		399
fliP		Flagellar biosynthesis protein		ELP23379		2.3		2.67e-08		735
fliQ		Flagellar biosynthesis protein		ELP23378		1.6		0.0009		270
fliR		Flagellar biosynthesis protein		ELP23377		0.7		0.203		786
trg5		Methyl-accepting chemotaxis protein III (ribose and galactose chemoreceptor protein)		ELP23375		3.6		9.84e-19		1707
fliD		Flagellar hook-associated protein		ELP23408		3.4		2.35e-17		1416
fliS		Flagellar biosynthesis protein		ELP23407		3.3		7.73e-17		408
fliT		Flagellar biosynthesis protein		ELP23406		2.6		1.03e-10		366
fliC		Flagellar biosynthesis protein		ELP23409		4.1		2.27e-22		1743
?		Hypothetical protein		ELP23411		3.2		5.37e-15		969
fliA		RNA polymerase sigma factor for flagellar operon		ELP23412		3.8		1.01e-21		723
fliZ		Transcriptional repressor		ELP23413		3.4		5.98e-17		405
tse5		Methyl-accepting chemotaxis protein I (serine chemoreceptor protein)		ELP22996		3.7		2.76e-20		1560
flgK		Flagellar hook-associated protein		ELP26019		3.5		4.42e-18		1650
flgL		Flagellar hook-associated protein		ELP26018		3.2		9.55e-16		966
flgB		Flagellar basal-body rod protein		ELP26028		3.3		2.8e-16		414
flgC		Flagellar basal-body rod protein		ELP26027		3.3		7.73e-17		405
flgD		Flagellar basal-body rod modification protein		ELP26026		3.4		3.04e-17		675
flgE		Flagellar hook protein		ELP26025		3.4		1.44e-17		1257
flgF		Flagellar basal-body rod protein		ELP26024		3.3		4.06e-17		756
flgG		Flagellar basal-body rod protein		ELP26023		3.3		2.26e-16		783
flgH		Flagellar L-ring protein		ELP26022		3		2.97e-14		588
flgI		Flagellar P-ring protein		ELP26021		2.8		9.99e-13		1110
flgJ		Flagellar protein		ELP26020		2.9		7.98e-13		963
flgA		Flagellar basal-body P-ring formation protein		ELP26029		3.5		1.4e-18		660
flgM		Negative regulator of flagellin synthesis		ELP26030		2.9		2.53e-13		309
flgN		Flagellar biosynthesis protein		ELP26031		3.1		2.07e-14		432
aer		Aerotaxis sensor receptor protein (chemotaxis transducer)		ELP22840		3.3		2.8e-16		1545
ycgR		Inner membrane protein		-		3.1		2.18e-14		747
pilA		Type IV pilin PilA		ELP23212		-1.1		0.0643		456
pilB		Type IV fimbrial assembly, ATPase PilB		ELP23213		-1.2		0.041		1386
pilC		Type IV fimbrial assembly protein PilC		ELP23214		-1.2		0.0419		1212
Stress response / stationary phase
groES		Heat shock protein 60 family co-chaperone		ELP26793		2.3		7.64e-08		294
groEL		Heat shock protein 60 family chaperone		ELP26792		1.9		1.31e-05		1650
yfiA		Ribosome hibernation protein		ELP26385		-3.5		9.25e-07		336
spoVR		Stage V sporulation family protein		ELP24391		-2.3		2.29e-05		1536
Respiration / fermentation
pflA		Pyruvate formate-lyase activating enzyme		-		-2.8		0.0514		741
pflB		Pyruvate formate-lyase		-		-3.7		0.0198		2283
focA		Formate efflux transporter		ELP26292		-3.9		0.1895		861
cydA		Cytochrome d ubiquinol oxidase subunit I		-		-2.5		1.98e-05		1572
cydB		Cytochrome d ubiquinol oxidase subunit II		-		-2.6		0.0052		1140
ybgE		Hypothetical protein		ELP24110		-1.3		0.0262		303
Fatty acid biosynthesis
?		putative lipoprotein		-		2.7		2.4e-11		387
?		3-oxoacyl-[ACP] synthase		ELP26073		2.7		1.22e-11		732
?		1-acyl-sn-glycerol-3-phosphate acyltransferase		ELP26072		2.4		6.14e-09		801
?		Acyl carrier protein (ACP1)		ELP26071		2.2		2.53e-07		258
?		Acyl carrier protein (ACP2)		ELP26070		2		2.12e-06		255
?		hypothetical protein		ELP26069		2.5		1.26e-09		564
?		Acyl-CoA synthetase, AMP-(fatty) acid ligase		ELP26068		2.6		2.6e-10		1320
?		(3R)-hydroxymyristoyl-[ACP] dehydratase		ELP26067		2.3		4.43e-08		348
?		Glycosyl transferase / Lysophospholipid acyltransferase		ELP26066		2.6		2.6e-10		1650
?		4-hydroxybenzoyl-CoA thioesterase domain protein		ELP26065		2.3		2.53e-07		414
lola3		Putative transmembrane protein		ELP26064		1.9		1.62e-05		609
?		membrane protein, exporter		ELP26063		1.9		8.67e-06		2307
?		hypothetical protein		ELP26062		2.1		1.12e-06		573
fabF2		3-oxoacyl-[ACP] synthase		ELP26061		2.6		3.18e-10		1161
?		3-hydroxydecanoyl-[ACP] dehydratase		ELP26060		2.2		2.25e-07		477
fabG2		3-oxoacyl-[ACP] reductase		ELP26059		1.9		5.71e-06		732
fabF3		3-oxoacyl-[ACP] synthase		ELP26058		1.4		0.0025		1236
Ribosomal activity / protein synthesis
rpmH		LSU ribosomal protein L34p		ELP26200		2		3.42e-06		141
rnpA		Ribonuclease P protein component		ELP26201		2.7		7.1e-11		327
rpsU		SSU ribosomal protein S21p		ELP26675		2.6		5.1e-10		216
rpsL		SSU ribosomal protein S12p		ELP24160		2.2		2.34e-07		375
rpsG		SSU ribosomal protein S7p		ELP24159		2.1		0.0004		471
fusA		Translation elongation factor G		ELP24158		1.6		0.0092		2115
dusB		tRNA dihydrouridine synthase B		ELP22923		2.8		5.82e-08		918
fis		DNA-binding protein		ELP22922		2.3		7.73e-05		217
Sugar / sugar derivatives metabolism
yqhE		Methylglyoxal reductase, acetol producing		ELP26703		-2.3		1.31e-05		825
Other categories / hypothetical proteins
cvpA		Colicin V production protein		ELP23583		2.9		4.05e-12		418
purF		Aminophosphoribosyltrans-ferase		ELP23582		1.8		0.0002		1518
flxA		hypothetical protein controlled by FliA		ELP26620		3.4		2.43e-17		342
?		hypothetical protein		ELP26884		2.8		1.63e-11		975
