# Supplementary material for: Symplasmata are a clonal, conditional, and reversible type of bacterial multicellularity
Source: Sci Rep. 2016 Aug 18;6:31914. doi: 10.1038/srep31914 (PMC4989142; doi:10.1038/srep31914)
Supplement: Supplementary Table S4 [file srep31914-s3.xls]

## Sheet: Legend
Table S4. Differentially expressed genes between Pe299R individual cells and Pe299R cells in symplasmata, from the same culture in M9G. Genes that are thought to belong to the same transcriptional unit are grouped together in shaded boxes, with the first transcribed gene on the first line. Positive fold-change indicates that the gene is upregulated in symplasmata.

## Sheet: Table
Gene				Predicted gene producta			NCBI Ref		Log2 fold-changeb		Adjusted p-valueb		Gene size [bp]			a Gene annotation was produced using the RAST server (Aziz R. et al., 2008, BMC Genomics 9(1):75).
																b Log2 fold-change and p-values adjusted for multiple-testing were calculated with the R/Bioconductor package DESeq (Anders S. and Huber W., 2010, Genome Biology 11(10):R106).
Miscellaneous
ompR1				Response regulator			ELP24566		4.4		5.4e-20		744
nupG				Nucleoside permease			ELP23169		2.3		6.63e-07		1230
psiF				Phosphate starvation-inducible protein PsiF			ELP25911		1.9		6.46e-05		303
yjcB				Hypothetical protein			ELP22858		-4		1.39e-06		222
ygdR				Hypothetical lipoprotein precursor			ELP25421		-3.2		7.32e-05		237
?				Putative exported protein precursor			ELP25420		-2.1		0.002		543
cutC				Cytoplasmic copper homeostasis protein			ELP26347		2.5		6.06e-08		753
bfr				Bacterioferritin-associated ferredoxin			-		-1.9		8.61e-05		195
Stress response / stationary phase
cspD			Cold shock-like protein				ELP26278		4.1		1.49e-15		225
yjbJ			Hypothetical stress protein				ELP25514		2.9		1.11e-10		210
csiE			Stationary phase inducible protein				ELP26516		2.6		1.13e-08		1269
ychH			Putative membrane protein				ELP25363		2.9		1.09e-10		237
yedQ			diguanylate cyclase with PAS/PAC sensor				ELP25364		2.1		7.33e-06		1152
Sugar / sugar derivatives transport and metabolism
Galactose
mglD (galS)		Mgl repressor					ELP23485		5.3		3.94e-17		1041
mglB		ABC transporter substrate-binding protein					ELP23484		5.8		2.68e-13		996
mglA		ABC transporter ATP-binding protein					ELP23483		5.2		0.0046		1521
mglC		ABC transporter permease					ELP23482		3.4		0.1186		1011
galT		Galactose-1-phosphate uridylyltransferase					ELP24861		1.8		0.0004		1047
galK		Galactokinase					ELP24862		1.4		0.0077		1149
galM		Aldose 1-epimerase					ELP24863		0.5		0.501		1035
galR		Galactose operon repressor					ELP25296		1.2		0.0448		1002
Galactofuranose/galactopyranose
ytfQ				ABC transporter substrate-binding protein			ELP23721		5.5		4.28e-05		957
ytfR				ABC transporter ATP-binding protein			ELP23722		3.2		0.0894		1521
ytfT				ABC transporter permease			ELP23723		2.4		0.1993		1017
yjfF				ABC transporter permease			ELP23724		1.4		0.1684		987
Glycerol
glpT				Glycerol-3-phosphate transporter			ELP23454		3.3		0.0051		1341
glpD				Aerobic glycerol-3-phosphate dehydrogenase			ELP24226		5.9		0.063		1506
glpF				Glycerol uptake facilitator protein			ELP25115		4.9		0.0355		852
glpk3				Glycerol kinase			ELP25116		4.9		0.1229		1512
gapA				NAD-dependent glyceraldehyde-3-phosphate dehydrogenase			ELP24403		-1.7		0.0004		999
Trehalose
treA				Trehalase			ELP25023		2.1		3.72e-06		1686
Sugar acids / dicarboxylic acids
yjjM		Regulator of L-galactonate catabolism				ELP24640			3.4		7.9e-12		903
yjiZ		D-galactonate transporter				ELP24639			1.9		0.0407		1353
dgoT		D-galactonate transporter				ELP25558			1.9		4.95e-05		1284
ydfI		D-mannonate oxidoreductase				ELP25557			2		1.94e-05		1461
uxuA		Mannonate dehydratase				ELP24699			3		1.37e-10		1185
gntK		Gluconokinase				ELP24246			-3		5.98e-11		537
gntU		Low-affinity gluconate/H+ symporter				ELP24245			-1.7		0.0004		1341
?		Gluconate 2-dehydrogenase				-			-2.1		2.53e-05		735
sdhC		Succinate dehydrogenase cytochrome b-556 subunit				ELP24118			3.2		6.89e-11		279
sdhD		Succinate dehydrogenase hydrophobic membrane anchor protein				ELP24117			2.4		6.63e-07		327
sdhA		Succinate dehydrogenase flavoprotein subunit				ELP24116			2		0.0004		1710
sdhB		Succinate dehydrogenase iron-sulfur protein				ELP24115			1.6		0.1002		717
Inositol
iolI		Inosose isomerase				ELP24703			3.1		6.26e-10		816
iolA		Methylmalonate-semialdehyde dehydrogenase				ELP24704			2.2		4.16e-06		1506
iolB		5-deoxy-glucuronate isomerase				ELP24705			1.2		0.1567		819
iolR		Predicted regulator of the myo-inositol catabolic operon				ELP24706			1.1		0.0445		849
iolC		5-keto-2-deoxygluconokinase				-			2.1		6.11e-06		1914
iolD		Epi-inositol hydrolase				ELP24707			3.5		6.1e-14		1941
iolG		Myo-inositol 2-dehydrogenase				ELP24708			2.7		0.1634		1011
iolE		Inosose dehydratase				ELP24709			2.1		0.2194		897
?		Inositol transport system sugar-binding protein				ELP24443			4.2		0.0175		924
?		Inositol transport system ATP-binding protein				ELP24444			3.2		0.1852		1485
?		Inositol transport system permease protein				ELP24445			2.9		0.2194		1035
iolT		Major myo-inositol transporter				ELP24893			1.3		0.0135		1443
iolI		Inosose isomerase				ELP24894			1.5		0.0615		828
iolG		Myo-inositol 2-dehydrogenase 1				ELP24895			0.7		0.2836		1011
iolE		Inosose dehydratase				ELP22800			1.9		0.0001		918
iolG		Myo-inositol 2-dehydrogenase				ELP22799			0.3		0.6541		1170
?		transcriptional regulator, LacI family				ELP22801			1.2		0.0313		1017
iolG		Myo-inositol 2-dehydrogenase				ELP22802			1.9		0.0001		1044
iolH		Glyceraldehyde-3-phosphate ketol-isomerase				ELP22803			1.5		0.143		879
iolG		Myo-inositol 2-dehydrogenase 2				ELP25648			1.7		0.0006		1122
Arabinose
araC		Arabinose operon regulatory protein				ELP23731			2.9		2.82e-10		918
araF		L-arabinose-binding periplasmic protein precursor				ELP23728			1.7		0.0269		984
araG		L-arabinose transport ATP-binding protein				ELP23729			1.1		0.2101		1521
araH		L-arabinose transport system permease protein				ELP23730			1.6		0.0189		984
Rhamnose
rhaS		L-rhamnose operon regulatory protein					ELP23874		2.2		2.75e-06		822
rhaR		L-rhamnose operon transcriptional activator					ELP23875		1.8		0.0003		867
rhaT		L-rhamnose-proton symporter					ELP23876		2.4		2.1e-05		1035
Maltose
malT		Transcriptional activator of maltose regulon					ELP24899		1.4		0.0052		2703
malK		Maltose/maltodextrin transport ATP-binding protein MalK					ELP24906		1.8		0.0002		1110
malL		Maltoporin (maltose/maltodextrin high-affinity receptor)					ELP24905		1.6		0.1336		1308
malM		Maltose operon periplasmic protein					ELP24904		1.1		0.0424		939
malE		Maltose/maltodextrin ABC transporter, substrate binding periplasmic protein					ELP24907		2.2		3.72e-06		1191
malF		Maltose/maltodextrin ABC transporter, permease					ELP24908		1.2		0.1942		1527
malG		Maltose/maltodextrin ABC transporter, permease					ELP24909		0.7		0.2631		891
Fatty acids transport and metabolism
fadL		Long-chain fatty acid transport protein					ELP23608		4.9		0.0399		1284
fadI		3-ketoacyl-CoA thiolase					ELP23606		3.4		7.33e-06		1311
fadJ		Enoyl-CoA hydratase					-		2.6		0.0434		2094
Flagellar motility and chemotaxis
cheR		Chemotaxis protein methyltransferase					ELP26333		-1.2		0.0205		873
cheB		Chemotaxis response regulator protein-glutamate methylesterase					ELP26334		-1.3		0.0167		1050
cheY		Chemotaxis regulator - transmits chemoreceptor signals to flagelllar motor components					ELP26335		-1.9		0.0001		390
cheZ		Chemotaxis response - phosphatase					ELP26336		-1.8		0.0001		642
flhD		Flagellar transcriptional activator					ELP26324		-1.3		0.0526		354
flhC		Flagellar transcriptional activator					ELP26325		-0.9		0.0888		579
